# Supplementary material for: U–Pb geochronology documents out-of-sequence emplacement of ultramafic layers in the Bushveld Igneous Complex of South Africa
Source: Nat Commun. 2016 Nov 14;7:13385. doi: 10.1038/ncomms13385 (PMC5114581; doi:10.1038/ncomms13385)
Supplement: Supplementary Data 1 — Summary log of diamond drill hole TF3, Critical Zone, Rustenburg Layered Suite, Bushveld Complex, South Africa. [file ncomms13385-s2.xlsx]

## Sheet: Sheet1
Supplementary Data 1.
Summary log of diamond drill hole TF3, Critical Zone, Rustenburg Layered Suite, Bushveld Complex, South Africa.
Main unit		Subunit
From	To	From	To	Unit Name	Lithology	Assemblage	Lower Contact	Description	Samples
0	4.51			overburden	norite	PBA	gradational	deeply weathered
4.51	90				gabbronorite	PBA	gradational	massive with cumulus cpx, opx in subequal proportions (geochron sample BV204)	204-211
90	129.83				gabbronorite	Pba'	sharp	faint discontinuous layering, ophitic cpx	212-216
		96	96.12		anorthosite	P	sharp
		96.12	96.76	Bastard Reef	pyroxenite	BCp	sharp	zoned from noritic top to pyroxenitic base, overlain by 10 cm anorthosite P, 25 cm spotted anorthosite PB; anorthosite underneath too
		110.08	110.15		anorthosite	P		xenolith
129.83	142.46				gabbronorite	Pba'	gradational	cpx is ophitic, probably postcumulus	217-219
142.46	143.4				anorthosite	Pa'	gradational	big cpx oikocrysts preserving primary plagioclase texture	220
143.4	144.5				leuconorite	Pba'	gradational	spotted	221
144.5	153.5				gabbronorite	PBA	sharp		222-223
153.5	157.1				anorthosite	Pa'	gradational	poikilitic	224-225
157.1	157.31				leuconorite	Pba'	sharp	spotted	225-226
157.31	197				gabbronorite	PAB	gradational	massive with cumulus cpx more abundant than opx	227-231
197	220				anorthosite	PA(B)	gradational	massive gabbro, minor cumulus opx	232-234
220	241.98				leuconorite	Pa'b'	sharp	last 30 cm contain three 5 cm xenoliths of anorthosite	235-237
		198	198.02		pyroxenite	B		xenolith
		203.86	203.89		pyroxenite	B		xenolith
241.98	248.43				norite	PB	sharp		238-240
284.43	249.22				anorthosite	Pb'	gradational	dendritic mottled texture	241
249.22	271.49				norite	PB	sharp		242-245
271.49	280.5				anorthosite	Pb'	gradational	mottled dendritic	246-248
280.5	282.19				norite -melanorite	PB	gradational		249-255
282.19	290.56			Merensky Reef	pyroxenite	BACSpm	sharp	big green cpx are primocrysts up to 2 cm across, some appearing poikilitic perhaps due to being sectioned near edge; lower part richer in opx, less interstitial plag; lower contact decorated with chromite a couple of mm wide; lower contact at about 22 degrees TCA - possibly a pothole intersection (geochron sample BV305)	256-317
		282.21	283.29				gradational	interstitial sulfide minerals	256-263
		282.64	282.67		anorthosite			xenolith looking squashed	259
290.56	298.65				norite	Pb'-PB-BP	sharp	graded from anorthosite at top to melanorite at bottom	318-323
298.65	301.29				norite	PB-BP	sharp	graded to slightly more melanocratic at bottom	324-325
301.29	305.34				norite	Pb'-PB-BP-PB	sharp	graded from mottled anorthosite through spotted leuconorite to norite then back to spotted norite	326-329
305.34	309.36				anorthosite	Pb'-PB		grades from mottled anorthosite to spotted leuconorite	329-330
309.36	312.97				anorthosite	Pb'-PB(m)		grades from mottled anorthosite to spotted leuconorite; this unit is disturbed, with wavey layering and several xenoliths; also contains rare phlogopite	331-334
		309.53	309.69		pegmatite	PQ		may be a xenolith
312.97	320.17			Boulder Bed	anorthosite	Pb'-PB (m)		grades from mottled anorthosite to spotted leuconorite; contains some pyroxenite xenoliths; also contains rare phlogopite	335-338
320.17	? 322.88	2 m of lost core			norite			grades from mottled anorthosite to norite (bottom of this cyclic unit is missing, presumed to be separate unit from the endless norites in next unit below)	339
beginning of TF3 deflection at ~ 419 m
? 322.8	439				norite	PB	gradational	lacks distinct cyclic units but shows proportions of plag and opx that vary somewhat randomly with gradational contacts; grades down to spotted leuconorite by 439	340-351
439	442.44				leuconorite	P(B)	gradational	spotted texture, rare opx primocrysts	352-353
442.44	450.8				anorthosite	Pb'	gradational	mottled with opx oikocrysts
450.8	454				leuconorite	P(B)	gradational	spotted texture, rare opx primocrysts	354
454	459				anorthosite	Pb'	gradational	mottled with opx oikocrysts	355
459	459.42				leuconorite	P(B)	sharp	spotted texture, rare opx primocrysts
459.42	460.06				mafic pegmatite	BPMC	sharp	upper contact is intermittently rimmed by chromite	356
460.06	465.4				pyroxenite	B(A)p'	gradational	cpx forms large isolated primocrysts, plagioclase commonly poikilitic	357-361
465.4	465.94			UG3	chromitite	BCp'	gradational	grades from disseminated to massive right at base	362-363
465.94	471.3				pyroxenite	BACp'	sharp	upper part is prominently laminated	364-380
471.3	472.13			UG2	chromitite	Cp'b'	sharp	mottled with opx and plag oikocrysts up to several cm wide	380-386
472.13	472.64				mafic pegmatite	Bap'	gradational		387-391
472.64	507.05				norite	PBa'	sharp	discontinuous layering; conspicuous rare cpx oikocrysts up to 2 cm at top, become more common but small down hole	392-402
507.05	507.48				anorthosite	Pa'	sharp	mottled poikilitic
507.48	507.92				norite	PBa'	sharp
507.92	510.81				anorthosite	Pa'	sharp	mottled poikilitic; lower ctc is a ctc-parallel fault 90 degrees TCA	403
510.81	593.5				gabbronorite	PB(A)a'	gradational	cpx comes in as a cumulus phase in the middle, increasing downward	404-429
		516.45	518.36		fault and alteration zone			gabbonorite is bleached, epidote-altered around pseudotachylite	409-419
		517.1	517.55		pseudotachylite			vesicular devitrified glass as matrix to breccia	412-414
593.5	598.85				pyroxenite	BACp'	gradational	strong dissemination of Cr below 598.6 (geochron sample BV431)	430-433
598.85	600.1			UG1	chromitite	Cp'b'	sharp	massive chromite with poikilitic patches up to several cm wide of opx and plag; plag dominates below 599.76	433-441
600.1	600.47				anorthosite	PCb'	gradational	clean white anorthosite with sharp stringers and disseminated chromite; no other cumulus or intercumulus phases except opx in some bands parallel to layering	442-443
600.47	603.88				anorthosite	PCb'	gradational	clean fine-grained white anorthosite with very few sharp stringers and disseminated chromite; no other cumulus or intercumulus phases except some layers containing opx	444-450
603.88	609.42				anorthosite	PCb'	sharp	mottled dendritic anorthosite with disseminated chromite and occasional clasts, swirled disrupted lamellae of chromitite, a few mottles and layers of postcumulus opx	451-454
609.42	637.88				anorthosite	Pb'	gradational	dendritic mottled texture	455-457
637.88	671.8				leuconorite	PB	gradational	spotted texture, rare opx primocrysts; contains occasional 10-30cm rafts of norite, probably like the rafts at Dwars and at Cameron section	458-461
671.8	679				anorthosite	Pb'	gradational	mostly mottled anorthosite with some spotted leuconorite zones
679	687				leuconorite	PB	gradational	mostly spotted leuconorite with some mottled anorthosite zones	462
687	762				norite-melanorite	BP, PB	gradational	indistinctly layered; some bands are pyroxenitic, as plag content drops below 10%	463-470
762	769.54				pyroxenite	Bap'	sharp	plagioclase is poikilitic interstitial; coarsens downward in last 10 cm to vaguely pegmatitic texture with accessory chromite and interstitial plagioclase	471-473
769.54	770.63			MG4B	chromitite	Cp'b'm'	gradational	entire intercumulus space is filled with centimetric oikocrysts of plagioclase and opx with minor phlogopite; last 10 cm are disseminated chromite with opx primocrysts	474-485
770.63	770.85				mafic pegmatite	BCp'm'	gradational	coarse-grained but not necessarily pegmatitic (geochron sample BV486)	486
770.85	772.27				pyroxenite	BCAp'	gradational	from 771.97 chromite becomes increasingly abundant (geochron sample BV486)	487-494
772.27	773.97			MG4A	chromitite	Cp'b'	sharp	plagioclase and opx form centimetric oikocrysts completely filling intercumulus space	495-508
		772.92	772.94		pyroxenite	BCp	sharp	little waste stringer not sampled
there are 10 cm of extra core around 774 m
773.9	775.82				anorthosite	PCb'	sharp	thinly bedded anorthosite-chromite layers with disseminated chromite, some contorted or disrupted layers and clasts of chromitite	509-520
		774.72	774.85		chromitite	Cp'b'	sharp	single massive bed with poikilitic plag and opx as before	513
775.82	804.07				norite-melanorite	BP	sharp	does not grade downward into pyroxenite; chromite appears as cumulus phase over last 10 cm	521-539
804.07	804.25				mixed			this interval contains a chromite stringer which itself contains a clast of norite and a clast of anorthosite (or these may be irregular layers)	540
804.25	805.34			MG3	chromitite	Cp'b'm'	sharp	contains coarse oikocrysts of plag, opx, mica; also contains several anorthosite clasts near the top	541-547
805.34	812.69				anorthosite	Pb'	sharp	dendritic mottled texture	548-555
		812.6	812.69		pseudotachylite			pseudotachylite veins cutting anorthosite and chromitite right at contact	555
812.69	813.9			MG2C	chromitite	Cp'b'	sharp	blocky core. Oikocrysts of plag are bent in the top 10 cm; lower part contains only isolated round opx oikocrysts but there is still plag in the interstitial volume	556
813.9	816.28				pyroxenite	BAp'	sharp	minor cpx; plag occurs both interstitially and as oikocrysts (geochron sample BV561)	557-562
		814.75	814.89		pyroxenite	BCAp'		heavy chromite disseminations
		814.89	814.98		chromitite	Cp'b'		contains a clast of pyroxenite	559
816.28	817.19			MG2A,B	chromitite	Cp'b'	sharp	waste stringer at 816.80 may have separated MG2A from MG2B	563-566
817.19	828				pyroxenite	BA			567-576
828	EOH
Notes:
Collar coordinates:
	25° 41.518'S
	27° 35.287'E
	azimuth	0o
	dip	-90o
all depths measured in metres
Mineral assemblage:
	O = olivine
	P = plagioclase
	B = orthopyroxene (bronzite)
	A = clinopyroxene (augite)
	C = chromite
	M = mica
	Q = quartz
	S = sulfides
	' = poikilitic
	upper case = primocrysts
	lower case = interstitial
Colour codes:
	mafic rocks between ultramafic Units
	anorthosite selvages on ultramafic Units
	ultramafic Units: norite
	ultramafic Units: pyroxenite
	ultramafic Units: chromitite
