# Supplementary material for: U–Pb geochronology documents out-of-sequence emplacement of ultramafic layers in the Bushveld Igneous Complex of South Africa
Source: Nat Commun. 2016 Nov 14;7:13385. doi: 10.1038/ncomms13385 (PMC5114581; doi:10.1038/ncomms13385)
Supplement: Supplementary Data 2 — Compositions of rocks in the UG2 Unit and its mafic hanging wall. [file ncomms13385-s3.xlsx]

## Sheet: Sheet1
Supplementary Data 2. Compositions of rocks in the UG2 Unit and its mafic hanging wall.
Analyte Symbol				SiO2	Al2O3	Cr2O3	Fe2O3(T)	MnO	MgO	CaO	Na2O	K2O	TiO2	P2O5	LOI	Total	Cr	Rb	Sr	Y	Zr	Nb	Ba	La	Ce	Pr	Nd	Sm	Eu	Gd	Tb	Dy	Ho	Er	Tm	Yb	Lu	Hf	Ta	Th	U	Th/U
Unit Symbol		Depth in hole (m)		%	%	%	%	%	%	%	%	%	%	%	%	%	ppm	ppm	ppm	ppm	ppm	ppm	ppm	ppm	ppm	ppm	ppm	ppm	ppm	ppm	ppm	ppm	ppm	ppm	ppm	ppm	ppm	ppm	ppm	ppm	ppm
Detection Limit		start	end	0.01	0.01	0.01	0.01	0.001	0.01	0.01	0.01	0.01	0.001	0.01		0.01	20	1	2	0.5	1	0.2	3	0.05	0.05	0.01	0.05	0.01	0.005	0.01	0.01	0.01	0.01	0.01	0.005	0.01	0.002	0.1	0.01	0.05	0.01
BV341	norite	336	336.18	51.29	21.33		4.96	0.092	9.58	10.7	1.7	0.17	0.112	0.02	0.26	100.2	980	2	307	2.4	13	0.5	70	2.82	5.5	0.55	2.09	0.39	0.31	0.36	0.06	0.39	0.08	0.25	0.039	0.27	0.045	0.3	0.05	0.46	0.17	2.70588
BV343	norite	356	356.2	51.37	21.47		5.01	0.09	9.21	10.83	1.79	0.19	0.118	0.01	0.23	100.3	950	3	312	9.7	14	0.9	75	4.04	6.59	0.92	3.59	1.05	0.354	1.2	0.23	1.48	0.3	0.88	0.131	0.94	0.164	0.3	0.02	0.48	0.15	3.2
BV345	norite	375.8	375.96	51.08	21.33		5.4	0.088	8.98	10.1	1.82	0.19	0.116	0.03	0.33	99.46
BV347	norite	401	401.17	50.34	24.24		4.21	0.068	6.26	12.04	2.06	0.19	0.113	0.02	0.46	99.99	820	2	353	2.7	12	0.5	83	4.08	8.01	0.82	2.9	0.55	0.376	0.46	0.07	0.42	0.09	0.27	0.042	0.27	0.04	0.3		0.78	0.12	6.5
BV349	norite	416	416.17	49.76	27.42		2.85	0.044	3.24	13.71	2.26	0.22	0.1	0.01	0.55	100.2	540	3	397	2.4	11	0.5	89	3.34	6.44	0.65	2.45	0.46	0.403	0.42	0.07	0.39	0.08	0.24	0.036	0.23	0.033	0.3		0.38	0.11	3.45455
BV351	norite	434.85	435	50.6	23.72		4.53	0.075	6.97	12.06	1.97	0.16	0.099	0.07	0.5	100.7	760	2	346	2.3	10	0.3	73	2.58	5.05	0.51	1.93	0.38	0.343	0.38	0.06	0.36	0.07	0.23	0.035	0.23	0.038	0.2		0.31	0.08	3.875
BV352	leuconorite	439.83	440	49.25	29.37		2.1	0.031	2.59	14.35	2.29	0.14	0.055		0.34	100.5	280		424	1.1	6		71	1.86	3.47	0.34	1.22	0.21	0.348	0.21	0.03	0.18	0.04	0.11	0.016	0.11	0.017	0.1		0.16	0.04	4
BV353	leuconorite	444.08	444.26	48.53	31		1.51	0.02	1.07	13.62	2.64	0.48	0.071		1.51	100.4	170	18	435	1.4	9	0.4	166	2.92	5.42	0.54	1.87	0.32	0.426	0.26	0.04	0.23	0.05	0.14	0.02	0.13	0.02	0.2		0.32	0.08	4
BV354	leuconorite	456.04	456.18	49.74	28.55		2.74	0.041	2.85	13.64	2.39	0.17	0.086		0.42	100.6	350	1	420	2.2	10	0.5	87	3	5.67	0.56	2.07	0.4	0.416	0.37	0.06	0.34	0.07	0.22	0.033	0.21	0.032	0.2		0.36	0.09	4
BV355	anorthosite	458.35	458.54	49.63	27.65		2.89	0.045	3.08	14.07	2.29	0.19	0.093		0.42	100.4	470	2	408	2.7	9	0.3	87	3	5.75	0.59	2.26	0.46	0.409	0.45	0.07	0.44	0.09	0.26	0.039	0.25	0.037	0.2		0.24	0.06	4
BV356	mafic pegmatite	459.52	459.65	51.92	9.27		11.28	0.166	17.11	5.94	0.96	0.27	0.325	0.15	1.69	99.08	5110	12	120	10.3	38	2.7	86	9.64	24.7	2.93	11.2	2.12	0.349	1.83	0.28	1.64	0.34	1	0.149	0.98	0.152	0.9	0.17	1.62	0.42	3.85714
BV357	pyroxenite	460.88	461.04	54.14	5.68		12.59	0.218	21.4	4.83	0.65	0.25	0.262	0.02	0.16	100.2	2970	10	73	9.3	38	1.8	62	8.44	15.3	1.49	5.48	1.19	0.263	1.22	0.22	1.43	0.31	0.95	0.152	1.03	0.159	0.9	0.09	1.71	0.89	1.92135
BV358	pyroxenite	461.49	461.61	53.72	5.59		12.51	0.217	21.47	4.51	0.63	0.25	0.254	0.02	0.06	99.24	2970	9	70	8.4	35	1.7	72	5.19	10.8	1.17	4.55	1.04	0.256	1.08	0.19	1.28	0.28	0.87	0.139	0.97	0.154	0.8	0.09	1.22	0.39	3.12821
BV359	pyroxenite	462.81	463	53.69	5.53		12.44	0.218	21.63	4.7	0.63	0.27	0.266	0.06	0.28	99.71	3440	9	92	8.6	38	1.6	82	5.7	11.9	1.34	5.36	1.17	0.268	1.15	0.2	1.28	0.28	0.87	0.138	0.93	0.141	0.8	0.08	1.06	0.33	3.21212
BV360	pyroxenite	464.16	464.34	52.53	6.14		12.04	0.215	21.42	4.88	0.67	0.14	0.257		0.65	98.95	4170	4	84	6.2	22	0.8	54	2.76	5.95	0.66	2.65	0.66	0.223	0.75	0.14	0.95	0.21	0.65	0.104	0.7	0.108	0.5	0.03	0.75	0.23	3.26087
BV361	pyroxenite	464.66	464.83	53.32	4.03		12.62	0.214	21.97	2.92	0.42	0.32	0.391	0.13	2.61	98.96	4060	18	49	10.6	87	2.8	48	11.6	24	2.52	9.12	1.76	0.252	1.62	0.26	1.64	0.34	1.06	0.169	1.12	0.171	1.8	0.19	3.02	0.87	3.47126
BV362	chromitite	465.34	465.48	39.56	10.74	10.38	15.55	0.19	16.99	4.54	0.68	0.07	0.47	0.01	0.95	100.4	71020.2	0		4.1	14	0.6		2.21	4.59	0.49	2.01	0.46	0.212	0.5	0.09	0.59	0.13	0.43	0.067	0.47	0.081	0.4		0.31	0.09	3.44444
BV363	chromitite	465.81	465.89	38.8	9.18	11.8	16.27	0.19	18.07	3.2	0.58	0.07	0.52	0.01	0.24	99.19	80740	0		4.6	9	0.6		2.79	5.57	0.58	2.29	0.5	0.204	0.53	0.1	0.67	0.15	0.49	0.081	0.57	0.091	0.3	0.04	0.2	0.05	4
BV364	pyroxenite	466	466.14	49.85	10.24	2.99	11.14	0.19	18.71	5.12	1.12	0.15	0.24	0.02	0.13	100	20460	2		5	11	1		4.06	7.79	0.78	2.94	0.59	0.34	0.62	0.11	0.72	0.16	0.51	0.084	0.59	0.095	0.3	0.03	0.6	0.18	3.33333
BV365	pyroxenite	467.42	467.57	53.65	7.87		11.29	0.194	20.24	4.33	1.04	0.27	0.266	0.02	-0.18	99	7220	7	108	6.6	37	1.1	100	6.2	11.6	1.12	4.03	0.84	0.329	0.85	0.15	0.99	0.22	0.69	0.113	0.77	0.118	0.8	0.05	0.96	0.35	2.74286
BV366	pyroxenite	468	468.17	53.52	7.45		11.72	0.198	20.13	4.62	1.06	0.4	0.308	0.01	-0.15	99.26	8410	9	102	7.5	36	2.2	195	6.05	11.7	1.21	4.51	0.95	0.373	1	0.18	1.14	0.24	0.75	0.121	0.81	0.126	0.8	0.12	1.04	0.3	3.46667
BV367	pyroxenite	468.84	469	54.64	4.51		13.04	0.224	22.61	3.59	0.68	0.39	0.344		-0.38	99.66	7140	12	50	9	43	1.9	119	5.81	12.2	1.31	5.1	1.17	0.282	1.21	0.21	1.36	0.29	0.9	0.143	0.95	0.149	1	0.11	1.43	0.41	3.4878
BV368	pyroxenite	469.19	469.34	52.46	6.45		12.17	0.206	21.23	4.61	0.8	0.21	0.295	0.07	-0.32	98.18	9590	6	86	7.2	25	1.2	73	5.83	12.6	1.38	5.41	1.09	0.301	1.08	0.18	1.09	0.23	0.72	0.116	0.77	0.119	0.6	0.05	0.75	0.21	3.57143
BV369	pyroxenite	469.34	469.52	53.22	3.37		13.73	0.236	23.77	3.17	0.43	0.29	0.348	0.05	-0.33	98.28	7150	12	33	9.1	36	1.3	60	5.14	12	1.4	5.63	1.29	0.229	1.29	0.22	1.4	0.3	0.92	0.147	0.98	0.15	0.8	0.07	1.19	0.31	3.83871
BV370	pyroxenite	469.52	469.69	53.93	3.51		13.43	0.233	23.53	3.7	0.44	0.34	0.342		-0.32	99.14	6340	14	35	9	45	2	80	5.35	11.1	1.2	4.67	1.12	0.247	1.21	0.21	1.38	0.29	0.91	0.145	1	0.151	1	0.11	1.38	0.39	3.53846
BV371	pyroxenite	469.69	469.83	53.3	7.55		11	0.197	20.66	5.61	0.98	0.18	0.229		-0.27	99.43	4810	3	115	6.3	17	0.7	88	3.56	7.25	0.79	3.22	0.76	0.348	0.84	0.15	0.97	0.21	0.65	0.109	0.73	0.106	0.4	0.03	0.45	0.13	3.46154
BV372	pyroxenite	469.83	470	53.41	7.19		11.19	0.202	20.86	6.15	0.88	0.16	0.249	0.11	-0.26	100.1	5040	4	107	8.2	18	0.7	65	6.64	14.9	1.76	7.13	1.48	0.371	1.37	0.22	1.31	0.26	0.79	0.125	0.81	0.121	0.5		0.58	0.15	3.86667
BV373	pyroxenite	470	470.14	52.38	8.4		10.74	0.192	20.33	5.9	0.92	0.09	0.192		-0.18	98.95	5660	0	126	4.6	7	0	48	1.88	3.91	0.43	1.8	0.46	0.272	0.56	0.1	0.68	0.15	0.48	0.082	0.56	0.084	0.2		0.11	0.03	3.66667
BV374	pyroxenite	470.14	470.33	53.94	4.36		12.65	0.224	23.07	4.58	0.58	0.18	0.3	0.01	-0.32	99.58	6230	7	55	8.4	29	0.9	56	4.43	9.38	1.03	4.16	1.05	0.279	1.14	0.2	1.29	0.28	0.86	0.138	0.92	0.141	0.7	0.03	0.77	0.27	2.85185
BV375	pyroxenite	470.33	470.46	53.75	7.7		11.47	0.202	21.41	4.51	0.96	0.17	0.232		-0.29	100.1	5210	2	115	5.2	16	0.4	86	3.38	6.5	0.65	2.44	0.55	0.295	0.66	0.12	0.77	0.17	0.56	0.095	0.65	0.098	0.4		0.42	0.15	2.8
BV376	pyroxenite	470.46	470.64	53.57	6.68		11.67	0.21	22.57	4.14	0.79	0.08	0.208		-0.28	99.65	4560	0	97	4.9	8	0	46	1.78	3.67	0.39	1.63	0.45	0.229	0.52	0.1	0.69	0.16	0.52	0.087	0.59	0.09	0.2		0.11	0.03	3.66667
BV377	pyroxenite	470.7	470.84	54.45	4.49		12.69	0.223	23.53	3.5	0.61	0.28	0.29	0.03	-0.31	99.79	5510	7	50	7.7	29	1.4	110	5.01	10.4	1.14	4.46	1.01	0.246	1.06	0.18	1.17	0.25	0.78	0.128	0.87	0.131	0.7	0.06	1.01	0.3	3.36667
BV378	pyroxenite	470.84	471	53.1	7.65		11.03	0.198	21.08	5.21	0.91	0.14	0.213	0.02	-0.25	99.29	4340	2	115	6	15	0.3	71	3.37	7.03	0.78	3.12	0.75	0.319	0.81	0.14	0.89	0.19	0.62	0.102	0.66	0.094	0.4		0.44	0.12	3.66667
BV379	pyroxenite	471	471.15	54.04	2.74		13.61	0.239	25.34	2.76	0.28	0.26	0.306	0.02	-0.14	99.45	5220	12	21	8	40	1.6	34	3.72	8.18	0.9	3.52	0.87	0.158	0.96	0.18	1.16	0.26	0.83	0.141	0.96	0.139	0.9	0.08	1.28	0.3	4.26667
BV380	pyroxenite	471.27	471.35	25.33	13.47	22.89	20.99	0.2	13.45	3.05	0.65	0.08	0.72	0.02	-1.04	100.2	157000	1		2.3	8	0.6		2.23	4.32	0.42	1.63	0.33	0.204	0.32	0.05	0.34	0.07	0.23	0.038	0.28	0.046	0.2		0.25	0.09	2.77778
BV381	chromitite	471.37	471.53	9.36	16.16	35.99	25.86	0.2	9.58	1.66	0.4	0.09	0.89	0.01	-1.48	99.32	246000	2		1.4	9	0.5		1.57	3.2	0.33	1.19	0.24	0.122	0.24	0.04	0.23	0.05	0.15	0.022	0.15	0.025	0.2		0.25	0.07	3.57143
BV382	chromitite	471.53	471.68	11.27	15.99	34.45	25.25	0.21	10.34	1.68	0.41	0.1	0.87	0.02	-1.41	99.74	236000	4		2.3	12	0.8		2.3	4.69	0.49	1.87	0.38	0.142	0.4	0.06	0.37	0.08	0.23	0.034	0.23	0.036	0.3		0.38	0.1	3.8
BV383	chromitite	471.68	471.78	12.38	16.6	32.83	24.66	0.2	9.95	2.12	0.46	0.1	0.93	0.03	-1.27	99.54	225000	2		1.9	7	0.6		2.28	4.58	0.46	1.71	0.32	0.168	0.31	0.05	0.3	0.06	0.19	0.03	0.2	0.032	0.2		0.24	0.05	4.8
BV384	chromitite	471.78	471.91	14.62	16.57	30.76	23.34	0.19	10.4	2.48	0.46	0.07	0.81	0.01	-1.18	98.97	210000	0		1.9	6	0.3		1.68	3.4	0.34	1.3	0.25	0.154	0.25	0.04	0.28	0.06	0.2	0.033	0.24	0.039	0.2		0.11	0.04	2.75
BV385	chromitite	471.91	472.07	13.74	17.28	31.39	23.79	0.18	10.48	2.4	0.43	0.08	0.72	0.02	-0.95	100.3	215000	0		1.2	6	0.2		0.99	2.07	0.2	0.76	0.17	0.122	0.17	0.03	0.18	0.04	0.13	0.021	0.15	0.027	0.2		0.12	0.03	4
BV386	chromitite	472.08	472.14	29.2	11.77	19.57	19.26	0.19	16.31	2.6	0.4	0.09	0.62	0.02	-0.78	99.66	134000	2		2.9	15	0.7		1.67	3.74	0.4	1.62	0.37	0.116	0.39	0.07	0.44	0.09	0.31	0.053	0.36	0.054	0.4	0.02	0.44	0.13	3.38462
weighted average not including chromitite				53.193	6.09847		12.264	0.21102	21.3386	4.40152	0.727142	0.251788	0.288439	0.0335841			6810	8.4177	77.0814	7.86779	36.7186	1.48319		5.968	12.041		4.82933	1.04491	0.277121		0.184681					0.868389	0.133519	0.819646	0.0767788	1.21596	0.413726	2.93904
BV387	mafic pegmatite	472.17	472.27	53.77	5.33		11.55	0.198	24.28	3.31	0.46	0.2	0.186	0.02	-0.11	99.2	5160	9	60	5.2	21	1	39	2.31	5.05	0.65	2.53	0.57	0.139	0.67	0.13	0.88	0.19	0.62	0.097	0.66	0.113	0.6	0.1	1.17	0.29	4.03448
BV388	mafic pegmatite	472.27	472.34	55.48	2.73		12.57	0.213	24.84	2.06	0.22	0.61	0.278	0.02	-0.09	98.94	5740	31	13	8.1	62	4.3	53	5.54	11.1	1.31	4.85	1.1	0.107	1.2	0.22	1.38	0.3	0.94	0.146	0.99	0.164	1.5	0.32	3.71	1.04	3.56731
BV389	mafic pegmatite	472.34	472.49	54.54	7.48		10.45	0.18	20.33	4.08	0.83	0.4	0.249	0.06	0.11	98.71	3480	22	93	7.6	65	2.8	77	5.81	12	1.5	5.74	1.22	0.216	1.25	0.22	1.37	0.29	0.85	0.13	0.88	0.144	1.5	0.28	3.17	0.87	3.64368
BV390	mafic pegmatite	472.49	472.64	55.59	6.02		10.6	0.183	20.76	3.38	0.65	0.63	0.28	0.02	0.34	98.46	2970	31	66	7.9	109	5	140	6.04	12.2	1.41	5.31	1.13	0.21	1.17	0.21	1.39	0.29	0.9	0.138	0.94	0.156	2.7	0.44	4.56	1.07	4.26168
BV391	mafic pegmatite	472.64	472.81	53.87	8.87		9.99	0.173	20.09	4.95	0.83	0.3	0.215	0.01	0.09	99.4	3440	13	115	6.3	38	1.7	78	3.65	7.59	0.92	3.68	0.87	0.248	0.88	0.17	1.12	0.23	0.72	0.111	0.77	0.126	0.9	0.15	1.78	0.47	3.78723
	average mafic pegmatite			54.8513	5.84915		11.0477	0.189702	21.9794	3.39191	0.602979	0.462128	0.249809	0.032766				23.4468	65.4468	7.25957	69.234	3.34255		5.09851	10.4511		4.78723	1.03511	0.181468		0.19766					0.868723	0.144213	1.69149	0.298723	3.26851	0.835745	3.9109
	Model compositions
Analyte Symbol				SiO2	Al2O3	Cr2O3	Fe2O3(T)	MnO	MgO	CaO	Na2O	K2O	TiO2	P2O5	LOI	Total	Cr	Rb	Sr	Y	Zr	Nb	Ba	La	Ce	Pr	Nd	Sm	Eu	Gd	Tb	Dy	Ho	Er	Tm	Yb	Lu	Hf	Ta	Th	U	Th/U
NMXD43-3	Thiel Well40*			47.46	9.61		12.0333	0.2	22.54	8.05	0.12	0.03	0.37	0.03			3310	0.53	28	8.51	17.03	0.79	7.45	0.64	1.72	0.26	1.29	0.55	0.16	0.84	0.16	1.17	0.26	0.83	0.12	0.84	0.13	0.57	0.05	0.1	0.03	3.33333
Upper crust41				65.45	13.65		5.068	0.1	2.52	3.31	2.75	2.58	0.65	0.15			80	82	266	17.4	188	12	678	34.8	66.4		30.4	5.09	1.21		0.82					2.26	0.35	5.12	0.74	8.95	1.55	5.77419
B1 marginal sill average42				55.74	11.82		10.5	0.18	11.85	6.5	1.63	0.968	0.34	0.08			965	39.4	198	11.7	77	4.15	364	18	34.8	4.16	15.5	2.8	0.82	2.4	0.337	1.9	0.38	1.05	0.162	1.1	0.175	1.91	0.48	3.46	0.988	3.50202
model assimilation of 35% UC to 65% komatiite**				SiO2	Al2O3	Cr2O3	Fe2O3	FeO	MgO	CaO	Na2O	K2O	TiO2	P2O5	H2O			Rb	Sr	Y	Zr	Nb			La	Ce	Nd	Sm	Eu		Tb					Yb	Lu	Hf	Ta	Th	U	Th/U
bulk composition				53.8736	11.0458	0.320007	1.24373	8.55132	15.6442	6.42623	1.03526	0.917889	0.468475	0.0722274	0.401263
solid composition at 1170 C**				53.0866	3.15886	0.638585	1.00805	11.701	27.5015	2.79853	0.0245012	0	0.0823553	0	0			28.79	110.56	11.594	76.337	4.679			12.49	24.156	11.388	2.125	0.524		0.389					1.333	0.206	2.148	0.289	3.17	0.557	5.6912
liquid composition at 1170 C**				54.558	17.7349	0.0500578	1.12281	6.17307	5.59808	9.50343	1.89239	1.69626	0.795932	0.133476	0.741535			0.0520318	12.8673	1.58901	7.7506	0.09386			0.539795	1.75665	1.66925	0.380941	0.113755		0.0841342					0.304207	0.0491575	0.331193	0.00576216	0.00489631	0.00111775	4.38051
cumulate = 75% solid, 25% liquid at 1170 C				53.4544	6.80287	0.491453	1.03674	10.319	22.0256	4.47476	0.491473	0.424065	0.260749	0.033369				53.165	199.514	20.7333	136.237	8.59049			22.8581	43.8934	20.3078	3.75454	0.917496		0.678496					2.2906	0.351542	3.81764	0.530594	5.85598	1.02901	5.69089
magma = 25% solid, 75% liquid at 1170 C				54.1902	14.0909	0.19719	1.09412	7.55505	11.0739	7.8272	1.42542	1.27219	0.617538	0.100107				13.3303	59.529	6.37508	39.8722	2.21802			6.11937	12.2908	6.32889	1.22434	0.31469		0.232725					0.800805	0.124754	1.2028	0.13697	1.46767	0.258091	5.68663
Samples were analyzed by fusion ICP-MS as described in the Methods section
* Ta, Sr, U interpolated to give a smooth profile on a primitive mantle-normalized plot
** model compositions determined using alphaMELTS1-3 as described in the main text
