# Supplementary material for: U–Pb geochronology documents out-of-sequence emplacement of ultramafic layers in the Bushveld Igneous Complex of South Africa
Source: Nat Commun. 2016 Nov 14;7:13385. doi: 10.1038/ncomms13385 (PMC5114581; doi:10.1038/ncomms13385)
Supplement: Supplementary Data 3 — U-Pb ID-TIMS isotopic data for chemically abraded zircon grains and untreated baddeleyite crystals, Critical Zone, Rustenburg Layered Suite, Bushveld Complex, South Africa. [file ncomms13385-s4.xlsx]

## Sheet: Table S3-U-Pb
Supplementary Data 3. U-Pb ID-TIMS isotopic data for chemically abraded zircon grains and untreated baddeleyite crystals, Critical Zone, Rustenburg Layered Suite, Bushveld Complex, South Africa.
																		Ages (Ma)
Sample/	No.	Wt.	U	Pb	Th/U	PbC	Pb*/	206Pb/	207Pb/	±2σ	206Pb/	±2σ	Error	207Pb/	±2σ	206Pb/	±2σ	207Pb/	±2σ	207Pb/	±2σ	%
Analysis	Frags.	(mg)	(ppm)	(ppm)		(pg)	PbC	204Pb	235U		238U		Corr	206Pb		238U		235U		206Pb		Disc
No.
BV-204-201 (gabbronorite, Main Zone)
Z1	5	11.39	154	106	0.93	1.3883	872.16	30587.8	6.5665	0.00319648	0.375179	0.000189524	0.95816	0.126996	1.83674e-05	2053.72	0.888434	2054.86	0.428957	2056	0.255233	0.129413
Z2	5	14.89	75.6	34	0.93546	0.655257	779.191	41793.8	6.56731	0.00230688	0.375254	0.000144487	0.906716	0.126986	2.06256e-05	2054.07	0.677272	2054.97	0.309521	2055.87	0.286629	0.101981
Z3	3	21.18	86	39	1.03652	1.107	748.745	39342.8	6.5671	0.00388448	0.375246	0.000255657	0.864932	0.126985	4.34324e-05	2054.04	1.19839	2054.94	0.521212	2055.85	0.603543	0.103194
Z4	3	14.09	70	32	0.930731	0.724939	610.727	32793.9	6.57039	0.00272307	0.37546	0.000172478	0.897851	0.126976	2.56881e-05	2055.04	0.808357	2055.38	0.365216	2055.73	0.357012	0.0387572
Z5	5	12.91	114	51	0.935391	0.762219	876.013	46986	6.56685	0.00395931	0.375286	0.000246152	0.916775	0.126966	3.32687e-05	2054.22	1.15379	2054.91	0.531258	2055.6	0.462398	0.077933
Z6	1	17.93	66	30	0.936871	0.733586	725.393	38899.1	6.55916	0.00408366	0.374914	0.000242723	0.959436	0.126943	2.31744e-05	2052.48	1.13806	2053.88	0.548562	2055.28	0.322177	0.158725
B1	7	2.2	382	139	0.00943253	0.651275	771.131	51109.2	6.55716	0.00354121	0.37468	0.000215749	0.937326	0.126984	2.54838e-05	2051.38	1.01173	2053.61	0.475772	2055.84	0.35414	0.253118
B2	5	5.96	230	84	0.0154114	0.50847	602.942	39905.9	6.56135	0.00585304	0.374978	0.000355344	0.940811	0.126964	4.07892e-05	2052.78	1.66598	2054.17	0.785932	2055.56	0.56692	0.158014
BV-305 (pyroxenite, Merensky Reef)
Z1	1	13.3668	17.51	19.05	7.75452	0.791088	313.074	6997.95	6.59711	0.0135936	0.376954	0.000681181	0.861016	0.126987	0.000133133	2062.04	3.18927	2058.96	1.81706	2055.88	1.84988	-0.350297
Z2	1	12.0988	33.26	30.15	5.82448	0.633717	570.948	15268.3	6.58662	0.00417613	0.376392	0.000256168	0.89545	0.126974	3.85996e-05	2059.41	1.1998	2057.56	0.558958	2055.7	0.536488	-0.210547
Z3	2	10.5	71.95	47.13	3.14385	0.669388	774.508	28557.8	6.56496	0.00466077	0.375189	0.000283311	0.937308	0.126963	3.34176e-05	2053.77	1.32809	2054.65	0.625608	2055.54	0.464499	0.100538
Z4	1	46.5437	42.4	54.56	9.90407	0.672929	405.375	7650.16	6.58752	0.00628084	0.376507	0.000365957	0.967037	0.126953	3.14668e-05	2059.95	1.71389	2057.68	0.840645	2055.41	0.437473	-0.25796
BV-431 (pyroxenite, UG1 hanging wall)
Z1	1	6.6	69.7	47.43	0.86	0.677618	489.956	17407.8	6.57199	0.00234073	0.375374	0.000159907	0.816474	0.127036	3.12681e-05	2054.64	0.749498	2055.6	0.313895	2056.56	0.434324	0.109238
Z2	1	13.74	75.27	32.72	0.767554	1.45661	314.515	17484.6	6.5694	0.00300785	0.375262	0.000179072	0.951975	0.127024	1.85668e-05	2054.11	0.839393	2055.25	0.403484	2056.39	0.257928	0.129467
Z3	2	9.95	166	73	0.801525	1.01894	712.516	39302.4	6.5695	0.00534531	0.375288	0.00031259	0.975883	0.127017	2.30987e-05	2054.24	1.46529	2055.26	0.717131	2056.3	0.320901	0.117029
Z4	1	6.43	56.96	24.86	0.78554	0.864004	172.631	9568.72	6.56909	0.00375341	0.375294	0.000243466	0.858207	0.127007	4.2343e-05	2054.26	1.14122	2055.21	0.503515	2056.16	0.588288	0.107686
Z5	1	10.36	42.92	19.35	0.933322	3.15523	63.7318	3436.86	6.5771	0.00626634	0.375729	0.000319617	0.788996	0.127015	7.541e-05	2056.3	1.49772	2056.28	0.839802	2056.26	1.04783	-0.00226684
Z6	2	10.86	45	19.99	0.865463	2.51977	87.2502	4764.69	6.57284	0.0053879	0.375515	0.00032506	0.867223	0.127005	5.5449e-05	2055.3	1.52345	2055.71	0.722455	2056.13	0.770416	0.0468966
Z7	4	18.73	160	70	0.776765	1.02294	1272.23	70532.8	6.56979	0.00467042	0.375368	0.000275265	0.969211	0.126996	2.2935e-05	2054.61	1.29019	2055.3	0.626466	2056	0.31869	0.0790453
B1	7	7.72	200.41	73	0.0156709	2.87359	203.361	13470.1	6.56138	0.00565122	0.374781	0.000330659	0.959352	0.127031	3.16908e-05	2051.86	1.55051	2054.17	0.758893	2056.5	0.440205	0.263433
B2	6	4.46	262	96	0.0172414	2.32207	185.435	12279.5	6.56028	0.00518101	0.374736	0.000305722	0.957496	0.127026	2.99177e-05	2051.65	1.43366	2054.03	0.695915	2056.42	0.415594	0.27091
B3	8	12.03	112	41	0.0153973	4.8505	100.9	6693.14	6.54335	0.00841923	0.373774	0.000468077	0.914862	0.127024	6.66854e-05	2047.14	2.19653	2051.75	1.13338	2056.39	0.926462	0.525129
BV-486 (pyroxenite, MG4A)
Z1	1	27.7	39	18	1.11197	0.881493	585.549	30309.7	6.57143	0.00295709	0.375372	0.00018439	0.910432	0.127026	2.58179e-05	2054.63	0.864239	2055.52	0.396543	2056.42	0.358647	0.101805
Z2	5	33.14	44	30	3.50624	1.09075	912.82	32012.4	6.57083	0.00366574	0.375384	0.000219371	0.948356	0.12701	2.35512e-05	2054.68	1.02819	2055.44	0.491639	2056.2	0.32722	0.086265
Z3	4	38.3702	45	22	1.32303	1.26396	656.165	32596.2	6.56965	0.00416688	0.375321	0.000249341	0.95238	0.127009	2.57327e-05	2054.39	1.16874	2055.28	0.558963	2056.19	0.357522	0.102082
Z4	2	41.8135	13	7	1.38635	2.45695	111.4	5483.36	6.57281	0.00622812	0.375537	0.000364104	0.93518	0.126997	4.39231e-05	2055.4	1.70645	2055.71	0.835194	2056.02	0.610332	0.0351433
Z5	1	29.1054	15	11	4.47892	0.755664	441.053	13686.6	6.55648	0.0203356	0.374635	0.00116462	0.995429	0.126986	3.77154e-05	2051.17	5.46253	2053.52	2.73416	2055.87	0.524134	0.266764
Z6	3	37.4369	59	27	1.07219	0.857539	1177.76	61432.7	6.57096	0.00690447	0.375485	0.000403031	0.978527	0.126978	2.80977e-05	2055.16	1.88892	2055.46	0.926064	2055.76	0.390488	0.0342503
Z7	1	28.2783	33	22	3.14562	0.83158	740.61	27301.8	6.58527	0.00551011	0.376305	0.000327466	0.960601	0.126978	3.07153e-05	2059	1.53385	2057.38	0.737659	2055.75	0.426878	-0.184703
Z8	1	18.4744	31	20	3.21499	1.51183	249.172	9108.47	6.5702	0.00738114	0.375496	0.000431503	0.955438	0.12696	4.31949e-05	2055.21	2.02242	2055.36	0.990227	2055.51	0.600416	0.0167821
BV-561 (pyroxenite, MG2A, B)
Z1	1	18.9524	44.21	21.1	1.22261	0.961926	416.803	21116.5	6.57308	0.00517718	0.375547	0.000311119	0.947943	0.126998	3.35108e-05	2055.45	1.45808	2055.74	0.694193	2056.04	0.465625	0.0336059
Z2	1	41.5749	28.44	12.9	0.976994	0.868697	624.998	33242.7	6.57249	0.00511499	0.375551	0.000301604	0.967836	0.126986	2.56615e-05	2055.47	1.4135	2055.67	0.68593	2055.87	0.356608	0.0226831
Z3	2	22.2072	39	18.74	1.24481	0.862956	479	24098.3	6.56874	0.00811209	0.375422	0.000477003	0.971245	0.126957	3.84129e-05	2054.86	2.23577	2055.16	1.08844	2055.46	0.533942	0.0338651
Z4	1	28.4521	90.9	40.3	0.854103	1.77949	633.904	34584.5	6.57342	0.00608511	0.375701	0.000357431	0.972569	0.126953	2.81003e-05	2056.17	1.67489	2055.79	0.815817	2055.41	0.390617	-0.0433294
Z5	1	10.4576	14.24	10.08	3.69235	0.801352	125.764	4318.69	6.58232	0.00735636	0.376233	0.000444877	0.911272	0.126945	6.20353e-05	2058.66	2.08395	2056.98	0.985275	2055.3	0.862402	-0.191049
					Notes:
					Z is zircon; B is baddeleyite; Frags. is fragments; Wt. is estimated weight.
					Zircon grains have been chemically abraded (Mattinson 20054).
					Th/U calculated from radiogenic 208Pb/206Pb ratio and 207Pb/206Pb age assuming concordance.
					PbC is total amount of common Pb (in picograms); assigned the isotopic composition of laboratory blank (206Pb/204Pb=18.49±0.4%; 207Pb/204Pb=15.59±0.4%;208Pb/204Pb=39.36±0.4%).
					Pb*/PbC is ratio of radiogenic Pb to total common Pb.
					206Pb/204Pb corrected for fractionation and common Pb in the spike.
					Pb/U ratios corrected for fractionation, common Pb in the spike, and blank.
					Error Corr is correlation coefficients of X-Y errors on the concordia plot.
					Correction for 230Th disequilibrium in 206Pb/238U and 207Pb/206Pb assuming Th/U of 4.2 in the magma.
					Disc is percent discordance for the given 207Pb/206Pb age.
					Decay constants are those of Jaffey et al. (1971)5: 238U and 235U are 1.55125 X 10-10/yr and 9.8485 X 10-10/yr.
					238U/235U ratio of 137.818 used for 207Pb/206Pb model age calculations6.
