# Supplementary material for: U–Pb geochronology documents out-of-sequence emplacement of ultramafic layers in the Bushveld Igneous Complex of South Africa
Source: Nat Commun. 2016 Nov 14;7:13385. doi: 10.1038/ncomms13385 (PMC5114581; doi:10.1038/ncomms13385)
Supplement: Supplementary Data 4 — Statistics used to determine the significance of age differences between dated samples from the RLS of the Bushveld Complex [file ncomms13385-s5.xlsx]

## Sheet: Summary age differences
Supplementary Data 4. Statistics used to determine the significance of age differences between dated samples from the RLS of the Bushveld Complex
	Parameters are defined by Goldberg et al., 20057 (t-statistics for weighted means in credit risk modeling, The Journal of Risk Finance, Vol. 6, No. 4, pp. 349-365)
	4a. Individual sample ages and parameters
			weighted
	Unit	sample	mean age	Sx	n	a^x
	MZ	BV204	2055.75	0.0660866	5	0.0165216
	MR	BV305	2055.54	0.0160754	4	0.00535847
	UG1	BV431	2056.28	0.0322533	7	0.00537555
	MG4A	BV486	2056.04	0.0737941	8	0.010542
	MG2A	BV561	2055.68	0.0718643	5	0.0179661
	4b. Matrix of values of weighted pooled two-sample t-statistic (i.e., Tu) for age differences between pairs of samples
	Tu	Y	MZ	MR	UG1	MG4A
	X		BV204	BV305	BV431	BV486
	MR	BV305	1.44647
	UG1	BV431	3.55831	7.14742
	MG4A	BV486	1.75456	3.98585	1.88566
	MG2A	BV561	0.376417	0.943251	3.904	2.12355
	4c. Matrix of degrees of freedom for the Tu statistic for age differences between pairs of samples
	d.f.	Y	MZ	MR	UG1	MG4A
	X		BV204	BV305	BV431	BV486
	MR	BV305	6.15249
	UG1	BV431	6.56317	8.00848
	MG4A	BV486	8.70736	9.93523	12.2445
	MG2A	BV561	7.98599	6.02701	6.37148	8.41566
	4d. Matrix of probabilities of acceptance of H1, that the paired ages are significantly different*
	p H1	Y	MZ	MR	UG1	MG4A
	X		BV204	BV305	BV431	BV486
	MR	BV305	0.981912
	UG1	BV431	0.997699	0.999903
	MG4A	BV486	0.828927	0.996822	0.916225
	MG2A	BV561	0.708936	0.618034	0.992053	0.933543
	*using zircon fractions Z1-Z5 for Main Zone BV204
	4e. Matrix of probabilities of acceptance of H1, that paired ages are significantly different**
	p H1	Y	MZ	MR	UG1	MG4A
	X		BV204	BV305	BV431	BV486
	MR	BV305	0.839561
	UG1	BV431	0.995202	0.999903
	MG4A	BV486	0.912072	0.996822	0.916225
	MG2A	BV561	0.297443	0.618034	0.992053	0.933543
	**using zircon fractions Z1-Z6 for Main Zone BV204
